# Supplementary material for: Comparable clinical outcomes of culture-negative and culture-positive periprosthetic joint infections: a systematic review and meta-analysis
Source: J Orthop Surg Res. 2023 Mar 16;18:210. doi: 10.1186/s13018-023-03692-x (PMC10018887; doi:10.1186/s13018-023-03692-x)
Supplement: Supplementary file 1 — Additional file 1. Availability of data and materials. [file 13018_2023_3692_MOESM1_ESM.xlsx]

## Sheet: Sheet1
NO	First author	Year	Country	PMID	DOI	Study type	Study period	follow-up (months)	NOS scores	Joint involved		Surgical strategies				Included	Diagnostic Criteria	sample size		overall failure rate				DAIR failure rate				One-stage failure rate				two-stage failure rate
																				CN PJI		CP PJI		CN PJI		CP PJI		CN PJI		CP PJI		CN PJI		CP PJI
										hip	knee	DAIR	One-stage	Two-stage	others			CN PJI	CP PJI	event	total	event	total	event	total	event	total	event	total	event	total	event	total	event	total
1	van Eck J	2022	Netherlands	35937090	10.5194/jbji-7-143-2022	retrospective study	2014-2019	minimum 12	8	228	131	359	0	0	0	359	ICM	60	299	1	60	37	299	1	60	37	299
2	Veerman K	2022	Netherlands	35360944	10.1302/0301-620X.104B4.BJJ-2021-1264.R1	retrospective study	2012-2019	minimum 24	7	53	35	88	0	0	0	88	n/a	32	56	10	32	18	56	10	32	18	56
3	Xu Z	2022	China	35678131	10.1111/os.13333	retrospective study	2012-2017	mean 29.2	8	n/a	n/a	21	13	36	0	70	MSIS	22	48	3	22	6	48	1	7	5	14	2	6	0	7	0	9	1	27
4	Watanabe S	2021	Japan	33941220	10.1186/s13018-021-02450-1	retrospective study	2013-2019	mean 51.5	9	79	24	21	10	66	12	109	ICM	27	82	7	27	10	82
5	Tirumala V	2021	USA	32981773	10.1016/j.arth.2020.08.065	retrospective study	n/a	minimum 36	7	50	90	149	0	0	0	149	ICM	46	103	10	46	25	103	10	46	25	103
6	Mulpur P	2021	India	34194654	10.1007/s43465-020-00308-y	retrospective study	2012-2018	minimum 12	8	0	80	80	0	0	0	80	MSIS	27	53	9	27	16	53	9	27	16	53
7	Razii N	2021	UK	34003026	10.1302/2633-1462.25.BJO-2020-0185.R1	retrospective study	2006-2016	mean 84	6	84	0	0	84	0	0	84	MSIS	16	68	0	16	8	68					0	16	8	68
8	Theil C	2020	Germany	32546394	10.1016/j.arth.2020.05.029	retrospective study	2012-2016	median 42	8	93	111	0	0	204	0	204	MSIS	153	51	25	153	17	51									25	153	17	51
9	Bongers J	2020	Netherlands	32566453	10.7150/jbji.43705	retrospective study	2003-2013	minimum 24	7	0	113	0	0	113	0	113	MSIS	65	48	7	65	16	48									7	65	16	48
10	Ji B	2020	China.	32114816	10.1302/0301-620X.102B3.BJJ-2019-0820.R1	retrospective study	2009-2016	mean 53.2	8	104	139	0	243	0	0	243	MSIS	51	192	5	51	11	192					5	51	11	192
11	Ji B	2019	China	30929477	10.1302/0301-620X.101B4.BJJ-2018-1109.R1	retrospective study	2010-2016	mean 58	7	111	0	0	111	0	0	111	MSIS	23	88	4	23	8	88					4	23	8	88
12	Xu C	2019	China	30773359	10.1016/j.arth.2019.01.039	retrospective study	2012-2016	minimum 12	8	117	0	0	0	117	0	117	MSIS	94	23	6	94	6	23									6	94	6	23
13	Wang J	2018	China	29397413	10.1007/s00264-018-3783-4	retrospective study	2003-2016	median 68.5	9	58	0	0	0	58	0	58	MSIS	19	39	0	19	4	39									0	19	4	39
14	Kang JS	2018	Korea	29366392	10.1177/2309499017754095	retrospective study	1996-2015	mean 88.8	8	85	0	0	0	85	0	85	MSIS	15	70	0	15	3	70									0	15	3	70
15	Ibrahim MS	2018	UK	29292333	10.1302/0301-620X.100B1.BJJ-2017-0626.R1	retrospective study	2007-2012	minimum 60	9	100	0	0	0	100	0	100	MSIS	50	50	3	50	3	50									3	50	3	50
16	Santoso A	2018	Indonesia	29881161	10.1016/j.jor.2018.03.002	retrospective study	2010-2015	mean 30.5	9	84	0	0	0	84	0	84	MSIS	27	57	2	27	10	57									2	27	10	57
17	Akgun D	2017	Germany	29092988	10.1302/0301-620X.99B11.BJJ-2017-0243-R1	retrospective study	2013-2015	mean 32.9	8	84	79	0	0	163	0	163	SSID	136	27	20	136	8	27									20	136	8	27
18	Li H	2017	China	27993444	10.1016/j.jos.2016.11.008	retrospective study	2003-2014	mean 59.5	9	0	127	0	22	105	0	127	MSIS	18	109	3	18	12	109									3	18	10	87
19	Bereza PL	2016	Poland	23775450	10.1186/s12891-016-0991-1	prospective study	n/a	mean 32	6	4	9	0	0	13	0	13	MSIS	6	7	1	6	2	7									1	6	2	7
20	Tan TL	2016	USA	27489323	10.2106/JBJS.15.01469.	retrospective study	1999-2013	minimum 12	9	81	186	0	0	267	0	267	MSIS	234	33	49	234	15	33									49	234	15	33
21	Cha MS	2015	Korea	26060606	10.5792/ksrr.2015.27.2.82	retrospective study	1998-2011	mean 30	7	0	76	0	0	76	0	76	MSIS	22	54	2	22	16	54									2	22	16	54
22	Triantafyllopoulos GK	2015	USA	25466169	10.1016/j.arth.2014.10.026	retrospective study	2000-2013	mean 79.7	8	0	78	78	0	0	0	78	MSIS	9	69	1	9	34	69	1	9	34	69
23	Kim YH	2015	Korea	26188524	10.1007/s00402-015-2286-7	retrospective study	1991-2008	mean 115.8	9	0	191	109	0	82	0	191	MSIS	51	140	15	51	50	140	11	28	38	81					4	23	12	59
24	Kim YH	2015	Korea	26719627	10.1016/j.jor.2015.01.020	retrospective study	2001-2008	mean 120	9	0	242	0	0	0	0	242	MSIS	102	140	32	102	50	140
25	Nelson CL	2014	USA	24658903	10.1007/s11999-014-3571-4.	retrospective study	2010-2011	mean 29.9	6	7	29	0	0	36	0	36	MSIS	18	18	2	18	9	18									2	18	9	18
26	Choi HR	2013	USA	23523496	10.1016/j.arth.2012.10.022	retrospective study	2000-2009	mean 58	9	78	97	54	0	110	11	175	MSIS	40	135	6	40	52	135
27	Huang R	2012	USA	22733184	10.1007/s11999-012-2434-0	retrospective study	2000-2007	mean 47	9	n/a	n/a	97	5	238	3	343	MSIS	48	295	14	48	80	295	6	12	47	85					8	33	33	205
28	Sorlí L	2012	Spain	22323695	10.1302/0301-620X.94B2.27779.	prospective study	2007-2008	mean 12	6	17	37	0	0	55	0	55	n/a	44	11	11	44	7	11									11	44	7	11
29	Mortazavi SM	2011	USA	21866421	10.1007/s11999-011-2030-8	retrospective study	1997-2007	mean 45.6	6	0	117	0	0	117	0	117	n/a	40	77	16	40	17	77									16	40	17	77
30	Malekzadeh D	2010	Austria	20401555	10.1007/s11999-010-1338-0	retrospective study	1985-2000	median 56	7	136	134	33	18	123	96	270	n/a	135	135	45	135	54	135	4	18	7	15					12	56	17	67
																4207		1630	2577
